# Supplementary material for: Home confinement’s impact on myopia control by using orthokeratology in school-aged children
Source: BMC Ophthalmol. 2023 Jun 5;23:249. doi: 10.1186/s12886-023-02969-3 (PMC10239673; doi:10.1186/s12886-023-02969-3)
Supplement: Supplementary file 1 — Additional file 1. [file 12886_2023_2969_MOESM1_ESM.xlsx]

## Sheet: Sheet1
Supplementary 1 ANOVA was performed for each group
Group	Period	N	AL change, mm	F	P	Multiple comparisons within groups
High E	before	26	0.120±0.139	1.727	0.184	b-d	0.861
	during	40	0.124±0.090			b-a	0.155
	after	28	0.08±0.066			d-a	0.081
Low E	before	16	0.114±0.108	0.55	0.58	b-d	0.492
	during	20	0.089±0.119			b-a	0.307
	after	15	0.074±0.089			d-a	0.685
High cornea curvature	before	29	0.12±0.144	1.918	0.153	b-d	0.027
	during	36	0.113±0.169			b-a	0.031
	after	23	0.065±0.056			d-a	0.029
Low cornea curvature	before	18	0.095±0.082	0.095	0.91	b-d	0.929
	during	30	0.092±0.098			b-a	0.696
	after	26	0.083±0.081			d-a	0.728
