# Supplementary material for: Home confinement’s impact on myopia control by using orthokeratology in school-aged children
Source: BMC Ophthalmol. 2023 Jun 5;23:249. doi: 10.1186/s12886-023-02969-3 (PMC10239673; doi:10.1186/s12886-023-02969-3)
Supplement: Supplementary file 2 — Additional file 2. [file 12886_2023_2969_MOESM2_ESM.xlsx]

## Sheet: Sheet1
Supplementary 2 Paired t-test was performed for each group
Group	Period	N	AL change, mm	P
High E	B-D	26	0.007±0.114	0.769
	D-A	28	0.026±0.079	0.092
	B-A	14	0.015±0.104	0.597
Low E	B-D	16	0.024±0.123	0.439
	D-A	15	0.020±0.169	0.651
	B-A	11	0.002±0.078	0.92
High cornea curvature	B-D	29	0.019±0.104	0.326
	B-A	23	0.019±0.084	0.281
	D-A	14	0.002±0.092	0.928
Low cornea curvature	B-D	18	0.005±0.126	0.867
	B-A	26	0.006±0.134	0.817
	D-A	14	0.002±0.092	0.928
