# Supplementary material for: Home confinement’s impact on myopia control by using orthokeratology in school-aged children
Source: BMC Ophthalmol. 2023 Jun 5;23:249. doi: 10.1186/s12886-023-02969-3 (PMC10239673; doi:10.1186/s12886-023-02969-3)
Supplement: Supplementary file 3 — Additional file 3. [file 12886_2023_2969_MOESM3_ESM.xlsx]

## Sheet: Sheet1
Supplementary 3 Proportion of myopia progression in each group
Group	N	slow	moderate	rapid
	26	14/0.54	4/0.15	8/0.31
High E	40	16/0.40	15/0.38	9/0.22
	28	13/0.46	13/0.46	2/0.08
	16	8/0.5	5/0.31	3/0.19
Low E	20	12/0.6	3/0.15	5/0.25
	15	8/0.53	6/0.4	1/0.07
	29	15/0.52	5/0.17	9/0.31
High cornea curvature	36	19/0.53	7/0.19	10/0.28
	23	15/0.65	7/0.31	1/0.04
	18	9/0.5	6/0.33	3/0.17
Low cornea curvature	30	15/0.5	10/0.33	5/0.17
	26	12/0.46	12/0.46	2/0.08
